# Supplementary material for: Novel educational and goal-setting tool to improve knowledge of chronic kidney disease among liver transplant recipients: A pilot study
Source: PLoS One. 2019 Jul 25;14(7):e0219856. doi: 10.1371/journal.pone.0219856 (PMC6658055; doi:10.1371/journal.pone.0219856)
Supplement: S1 File — (XLSX) [file pone.0219856.s001.xlsx]

## Sheet: plos_one_data
Goals	Edu_cat	eGFR_pre	Age	Gender	Race	Etio	pre_Q1	pre_Q2	pre_Q3	Pre_Q4	Pre_Q5	Pre_Q6	Pre_Q7	Pre_Q8	Pre_Q9	Pre_Q10	Pre_Q11	Pre_Q12	Pre_Q15	Pre_Q16	Pre_Q17	pre_Outcome	Post_Q1	Post_Q2	Post_Q3	Post_Q4	Post_Q5	Post_Q6	Post_Q7	Post_Q8	Post_Q9	Post_Q10	Post_Q11	Post_Q12	Post_Q15	Post_Q16	Post_q17	post_outcome	CKD_stage_pre	SBP	DBP	DM	HTN	BMI	Change_Know	RRI_dec	LFU_eGFR	Mode
2	1	62	64	1	1	4	0	1	0	1	0	0	1	1	1	0	0	1	1	1	1	0.6	1	1	1	1	1	1	1	1	1	1	1	1	0	0	1	0.866667	2	154	81	0	1	25.9	0.266667	1	83	2
2	1	62	37	1	1	4	1	1	0	1	0	1	1	1	1	0	0	1	1	1	1	0.733333	1	1	1	1	0	1	1	1	1	1	0	1	1	1	1	0.866667	2	146	92	0	1	28.1	0.133333	6	75	2
0	1	56.3	60	1	1	4	1	1	1	1	0	1	0	1	1	0	0	1	1	1	1	0.733333	1	1	1	1	0	1	1	1	1	0	1	1	1	0	1	0.8	3	112	62	0	0	24.9	0.0666667	9	56	1
1	2	49	64	1	2	4	1	1	1	1	0	1	1	1	1	1	0	1	1	1	1	0.867	1	1	1	1	0	1	1	1	1	1	1	1	0	1	1	0.867	3	145	63	1	0	30.6	0	6	50	2
1	2	33.9	57	1	1	2	1	1	1	1	0	1	1	1	1	1	1	1	1	0	1	0.866667	1	1	1	1	1	1	1	1	1	1	1	1	1	0	1	0.933333	3	202	118	0	1	32.1	0.0666667	9	33	2
3	1	67.4	65	1	1	2	1	0	0	1	0	1	0	0	1	1	0	1	1	1	1	0.6	1	1	1	1	0	1	1	1	1	1	1	1	0	1	1	0.867	2	149	85	0	0	31.6	0.267	6	61	2
1	1	72.8	46	1	1	3	1	1	1	1	0	1	1	1	1	1	1	1	1	1	1	0.933333	1	1	1	1	0	1	1	1	1	1	1	1	1	1	1	0.933333	2	132	69	1	1	36.9	0	2	53	2
2	2	52.4	38	1	1	4	1	1	1	1	0	1	1	1	1	0	1	1	1	1	1	0.866667	1	1	1	1	0	1	1	1	1	1	1	1	1	1	1	0.933333	3	127	84	0	0	27.8	0.0666667	6	52	2
1	1	51.5	66	2	1	3	1	1	1	1	1	1	1	1	1	1	0	1	1	1	1	0.933333	1	1	1	1	0	1	1	1	1	0	0	1	1	1	1	0.8	3	149	67	1	0	42.4	-0.133333	3	62	2
1	1	65.5	45	1	1	4	1	1	1	1	0	0	1	1	0	0	1	1	1	1	1	0.733333	1	1	1	1	0	1	1	1	1	1	0	1	0	1	0	0.733333	2	129	83	0	0	28.9	0	1	59	2
2	2	68.6	53	1	1	4	1	1	1	1	0	1	1	1	0	0	0	1	0	1	1	0.666667	1	1	1	1	0	1	1	1	1	1	0	1	0	1	1	0.8	2	130	70	0	0	33.7	0.133333	3	74	2
0	1	42.5	71	1	1	2	1	1	1	1	0	1	1	1	0	0	1	1	1	1	1	0.8	1	1	1	1	1	1	1	1	1	1	1	1	1	1	1	1	3	183	91	0	1	22.9	0.2	6	40	1
1	2	61.8	60	1	1	4	1	1	0	1	0	1	1	1	1	1	1	1	0	1	1	0.8	1	1	1	1	0	1	1	1	1	1	1	1	1	1	1	0.933333	2	160	87	0	1	29.9	0.133333	3	56	2
0	2	137.2	35	2	1	4	1	1	1	1	0	1	1	1	1	0	0	1	1	1	1	0.8	1	1	1	1	0	1	1	1	1	1	1	1	1	1	0	0.866667	1	107	70	0	0	25.7	0.0666667	6	85	1
0	1	79.7	54	1	1	3	0	1	1	1	1	1	1	1	0	0	1	1	1	0	1	0.733333	1	1	1	1	0	1	1	1	1	1	1	1	1	0	1	0.866667	2	121	73	0	1	24.7	0.133333	4	67	1
0	2	70.6	63	1	1	1	1	1	1	1	0	1	1	1	1	1	1	1	1	1	1	0.933333	1	1	1	1	1	1	1	1	1	1	1	1	1	0	1	0.933333	2	135	65	1	1	24.7	0	4	59	1
0	1	40.5	58	1	1	4	0	1	1	1	0	1	0	1	0	0	0	0	1	1	1	0.533333	1	1	1	1	0	1	1	0	1	1	1	1	1	1	1	0.866667	3	157	85	1	1	23.3	0.333333	1	30	1
1	1	41.1	68	1	1	1	1	1	1	1	0	1	1	1	1	0	0	0	1	0	1	0.666667	1	1	1	1	0	1	1	1	1	1	0	1	1	0	1	0.8	3	111	64	0	1	26	0.133333	9	61	2
0	1	113.1	25	2	1	4	1	1	1	1	0	1	1	1	0	0	1	1	1	1	1	0.8	1	1	1	1	0	1	1	1	1	1	1	1	1	1	1	0.933333	1	124	67	0	0	27.2	0.133333	9	75	1
0	1	46.3	54	2	1	1	1	0	0	1	0	1	1	1	1	0	0	1	0	0	0	0.466667	1	1	1	1	0	1	1	1	1	1	1	1	1	1	1	0.933333	3	175	75	1	1	32.9	0.466667	3	39	1
1	1	46.8	57	2	1	3	1	1	1	0	1	1	1	1	1	1	1	1	1	1	1	0.933333	1	1	1	1	0	1	1	1	1	1	1	1	1	1	1	0.933333	3	159	70	0	0	30.2	0	1	33	2
0	1	41.8	57	1	1	3	1	1	0	1	0	1	0	1	0	1	0	1	1	1	1	0.666667	1	1	1	1	0	1	0	0	0	1	1	1	1	1	1	0.733333	3	135	85	0	0	27.4	0.0666667	4	51	1
0	1	55.8	65	1	1	1	1	1	0	1	0	1	1	1	1	0	0	1	0	0	1	0.6	1	1	1	1	0	1	1	1	1	1	1	1	1	1	1	0.933333	3	159	75	0	0	28.5	0.333333	4	51	1
0	2	62	54	2	1	1	0	1	0	0	0	0	1	1	0	0	1	0	1	1	1	0.467	1	0	1	0	0	1	1	1	1	1	1	1	0	0	0	0.6	2	171	78	0	1	26.9	0.13	8	58	2
1	2	35.2	63	1	1	1	1	1	1	1	0	1	1	1	1	1	1	1	1	1	1	0.933333	1	1	1	1	0	1	1	1	1	1	1	1	1	0	1	0.866667	3	168	83	0	0	26.6	-0.0666667	1	56	2
0	2	49.7	66	1	1	4	1	1	1	1	0	1	1	1	0	1	1	1	1	1	1	0.866667	1	1	1	1	0	1	1	1	1	1	1	1	1	1	1	0.933333	3	136	79	1	1	31.5	0.0666667	1	34	1
0	1	80.6	67	1	1	4	1	1	1	1	0	1	1	1	1	1	1	1	1	1	1	0.933333	1	1	1	1	0	1	1	1	1	1	1	1	1	1	1	0.933333	2	109	52	0	0	21.5	0	2	46	1
0	2	88.1	61	1	1	1	1	1	0	1	0	1	1	1	0	1	0	1	1	1	1	0.733333	1	1	1	1	0	1	1	1	1	1	1	1	1	1	1	0.933333	2	104	68	0	0	24.2	0.2	6	48	1
0	2	57.3	24	2	4	4	1	1	1	1	0	1	1	1	1	1	1	1	1	1	1	0.933333	1	1	1	0	0	1	1	1	1	1	1	1	1	1	1	0.866667	3	120	61	0	1	26.9	-0.0666667	10	76	1
2	2	60.8	60	1	1	1	1	1	1	1	0	1	1	1	1	0	1	1	1	0	1	0.8	1	1	1	1	0	1	1	1	1	1	1	1	1	1	1	0.933333	2	127	89	0	0	30.4	0.133333	5	63	2
0	2	44.5	47	2	3	4	1	1	1	1	0	1	1	1	1	1	1	1	1	1	1	0.933333	1	1	1	1	0	1	1	1	1	1	1	1	1	1	1	0.933333	3	157	72	0	0	25.8	0	3	70	1
1	2	43.5	59	1	1	4	0	1	0	0	0	1	1	0	0	0	1	0	0	0	0	0.266667	1	1	1	1	0	1	0	1	1	0	1	1	1	1	1	0.8	3	147	85	0	1	28.1	0.533333	1	32	2
2	2	43.4	49	2	1	1	1	0	1	1	0	0	1	0	0	0	0	0	0	1	1	0.4	1	1	1	1	0	1	1	1	1	1	1	1	1	1	1	0.933333	3	179	79	1	1	39.8	0.533333	5	40	2
3	1	66.2	71	2	1	1	1	1	1	1	0	1	1	1	1	1	1	1	1	1	1	0.933333	1	1	1	1	0	1	1	1	1	1	1	1	0	1	1	0.866667	2	133	76	0	0	23.6	-0.0666667	3	30	2
2	2	84.5	63	1	1	1	1	0	0	1	0	1	1	0	0	0	0	1	1	0	1	0.466667	1	1	1	1	1	1	1	1	0	1	0	1	1	1	1	0.866667	2	135	84	0	1	34.5	0.4	1	69	2
0	2	50.7	58	1	1	1	0	1	0	1	0	0	1	1	1	0	1	0	0	1	1	0.533333	1	1	1	1	0	0	1	1	0	1	1	1	1	0	1	0.733333	3	156	77	1	1	41.6	0.2	9	92	1
2	2	75.5	66	1	1	3	1	1	1	1	0	1	1	1	0	1	0	1	1	1	1	0.8	1	1	1	1	0	1	1	1	1	1	0	1	1	1	1	0.866667	2	118	66	0	0	26.7	0.0666667	7	50	2
0	1	57.7	36	2	1	4	0	1	1	1	0	1	1	1	1	1	1	1	1	1	1	0.866667	1	1	1	1	0	1	0	1	1	0	0	1	1	1	1	0.733	3	130	84	0	0	44.6	-0.133667	3	93	2
3	2	47.7	61	1	1	1	1	1	1	1	0	1	1	1	1	0	0	1	1	1	1	0.8	1	1	1	1	0	1	1	1	1	0	1	1	1	1	1	0.866667	3	114	56	1	0	21.1	0.0666667	2	75	2
3	2	71.6	60	1	1	2	1	1	1	1	1	1	1	1	1	1	1	1	1	1	1	1	1	1	1	1	0	1	1	1	1	1	1	1	1	1	1	0.933333	2	147	77	1	1	27.7	-0.0666667	10	44	2
3	1	55.6	65	1	2	1	1	1	0	1	0	1	0	1	1	0	0	1	0	1	1	0.6	1	1	1	1	0	1	1	1	1	1	1	1	0	1	1	0.866667	3	133	64	0	1	28.1	0.266667	3	58	2
2	2	45.1	64	1	1	1	1	1	1	1	0	1	0	1	1	1	1	1	1	1	1	0.866667	1	1	1	1	0	1	1	1	1	1	1	1	1	1	1	0.933333	3	118	56	1	0	27.5	0.0666667	5	61	2
2	1	81.1	68	1	1	3	0	1	1	1	0	1	1	1	1	1	0	1	1	1	1	0.8	1	1	1	0	0	1	0	1	1	1	0	0	1	1	1	0.666667	2	150	79	0	0	26	-0.133333	1	38	2
0	2	74.2	71	2	1	1	1	1	1	1	0	1	1	1	0	1	1	1	1	1	1	0.866667	1	1	1	1	0	1	1	1	1	1	1	1	1	1	1	0.933333	2	151	66	0	0	31.5	0.0666667	3	79	1
1	2	47.6	37	2	3	4	1	1	1	1	0	1	1	1	1	1	1	1	0	1	1	0.866667	1	1	1	1	0	1	1	1	1	1	1	1	1	1	1	0.933333	3	139	88	0	1	35	0.0666667	3	89	2
1	2	54.4	61	1	1	3	1	1	0	1	0	1	1	1	0	1	1	1	0	0	1	0.666667	1	1	1	1	0	1	1	1	0	1	1	1	1	0	1	0.8	3	110	56	0	1	23.1	0.133333	10	42	2
0	2	55.1	43	1	1	4	1	0	1	1	0	1	1	0	1	0	1	1	1	1	1	0.733333	1	1	1	1	0	1	1	1	1	1	1	1	1	0	1	0.866667	3	188	81	0	0	22.8	0.133333	8	70	1
0	2	49.5	67	1	1	4	1	1	1	1	0	1	1	1	0	0	0	1	1	1	1	0.733333	1	1	1	1	0	1	1	0	1	0	1	1	1	1	1	0.8	3	137	84	1	1	33.9	0.0666667	8	31	1
0	1	44.1	63	2	1	3	1	1	1	1	0	1	1	0	0	0	1	1	0	1	1	0.667	1	1	1	1	0	1	1	0	1	1	1	1	0	0	0	0.667	3	162	77	0	0	32.7	0	10	53	2
3	2	45	63	1	1	3	1	1	0	1	0	0	1	1	1	1	0	1	0	1	0	0.6	1	1	1	1	0	0	1	1	1	1	1	1	0	1	1	0.8	3	124	68	0	0	23	0.2	9	37	2
2	2	77.8	60	2	2	4	1	1	1	1	0	1	1	1	1	1	1	1	0	1	0	0.8	1	1	1	1	0	0	1	1	1	1	1	1	1	1	1	0.866667	2	134	81	0	1	21.8	0.0666667	1	34	2
1	1	81.6	41	1	1	4	1	1	1	1	0	1	1	1	0	1	1	1	0	1	1	0.8	1	1	1	1	0	1	1	1	1	1	1	1	1	1	1	0.933333	2	106	73	0	0	28	0.133333	10	95	2
0	2	55.8	66	2	1	4	1	1	1	1	0	1	1	0	0	0	0	0	0	0	0	0.4	1	1	1	1	0	1	1	1	1	1	1	1	1	0	1	0.866667	3	182	92	0	0	27.9	0.466667	4	53	1
2	2	59.9	61	1	1	1	1	1	1	1	0	1	1	1	1	0	0	1	0	1	1	0.733333	1	1	1	1	0	1	1	1	1	0	0	1	1	1	1	0.8	3	134	74	0	0	21.1	0.0666667	2	91	2
2	1	105.8	63	1	1	1	1	1	1	1	0	1	1	1	1	1	0	1	0	1	1	0.8	1	1	1	0	0	1	1	1	1	0	0	1	0	0	1	0.6	1	132	78	1	0	26.5	-0.2	8	55	2
1	1	51.7	53	1	4	1	1	0	1	1	0	1	1	1	0	0	1	0	1	1	1	0.666667	1	0	1	1	0	1	1	1	1	0	0	1	1	1	1	0.733333	3	123	79	0	0	30.5	0.0666667	5	55	2
2	2	66.4	56	2	1	2	0	1	1	1	0	0	1	1	1	1	1	1	1	1	1	0.8	1	1	1	1	0	0	1	1	1	1	0	1	1	1	1	0.8	2	142	78	0	0	28.6	0	9	96	1
2	2	129.9	60	1	1	1	0	1	0	1	0	1	1	0	1	0	0	1	0	1	1	0.533333	1	1	1	1	0	1	0	1	1	1	0	1	1	1	1	0.8	1	118	67	0	0	23.9	0.266667	1	52	2
2	2	57.2	42	1	1	4	1	1	1	1	0	1	1	1	0	1	1	1	1	1	1	0.866667	1	1	1	1	0	1	1	1	1	0	1	1	1	1	1	0.866667	3	125	78	0	0	25.1	0	4	59	2
2	1	50.1	33	1	1	4	0	0	0	1	0	1	1	1	1	0	1	1	1	1	1	0.666667	1	1	1	1	0	1	1	1	1	1	1	1	1	1	1	0.933333	3	134	66	0	0	19.8	0.266667	8	111	2
2	1	111	44	1	2	4	0	0	1	1	1	0	0	1	1	1	0	1	0	0	0	0.467	0	0	0	0	0	1	1	0	1	0	1	1	0	0	0	0.333	1	147	75	1	0	38.9	-0.14	#NULL!	96	2
0	1	120.8	51	1	1	2	1	1	1	1	0	0	1	1	1	0	1	1	0	1	1	0.733333	1	1	1	1	0	1	1	1	1	1	1	1	1	1	1	0.933333	1	104	66	0	#NULL!	27.9	0.2	7	53	1
3	1	48.1	74	2	1	4	0	1	0	1	0	1	1	1	0	0	0	0	1	0	0	0.4	1	1	1	1	0	1	1	1	0	1	1	1	1	0	1	0.8	3	157	88	0	0	20.5	0.4	4	47	2
0	1	51.8	22	2	2	4	0	1	0	1	0	1	1	0	1	0	0	1	0	1	0	0.466667	1	0	1	1	0	1	1	1	1	1	1	1	0	0	0	0.666667	3	109	73	0	1	35.2	0.2	2	92	1
0	1	47	52	2	1	4	1	1	1	1	0	1	1	1	0	0	1	0	1	1	0	0.666667	1	0	1	1	0	1	1	1	1	1	1	1	1	0	1	0.8	3	136	81	0	0	25.8	0.133333	2	55	1
3	2	66.9	70	1	1	3	1	1	1	1	0	1	1	1	1	1	1	1	1	0	1	0.866667	1	1	1	1	0	1	1	1	0	1	1	1	1	1	0	0.8	2	145	66	0	0	19.7	-0.0666667	8	50	2
2	2	52.6	65	1	1	1	1	1	1	1	0	1	1	1	1	0	1	1	1	1	1	0.866667	1	1	1	1	0	1	1	1	1	0	1	1	1	1	1	0.866667	3	139	76	0	1	37	0	2	45	2
2	1	49.5	58	2	1	4	1	0	0	1	0	0	1	1	0	0	0	0	0	0	1	0.333333	1	1	1	1	0	1	1	1	1	1	1	1	1	0	0	0.8	3	166	80	0	0	37.3	0.466667	3	64	2
2	1	82.9	65	1	1	4	1	1	1	1	0	1	0	1	0	1	1	1	1	1	1	0.8	1	1	1	1	1	1	1	1	0	0	1	1	1	1	1	0.866667	2	128	79	0	0	34.6	0.0666667	2	67	2
0	1	30.2	64	2	1	1	0	1	0	1	0	0	1	0	1	1	1	1	1	1	1	0.666667	1	1	1	1	0	1	1	1	1	1	0	1	1	1	1	0.866667	3	137	65	1	1	24.2	0.2	4	64	2
0	2	82.6	50	1	1	4	1	1	0	1	0	1	1	1	1	0	1	1	0	1	1	0.733333	1	1	1	1	0	1	1	1	1	1	1	1	1	0	1	0.866667	2	136	87	0	0	22.9	0.133333	6	70	1
2	2	59.4	61	1	2	1	0	1	1	1	0	1	1	1	1	1	0	1	1	1	1	0.8	1	0	1	1	0	1	1	1	1	1	1	1	1	1	1	0.866667	3	139	79	0	0	29.8	0.0666667	7	23	2
3	1	40.6	36	1	1	4	1	1	1	1	1	1	1	1	0	0	1	1	1	1	1	0.866667	1	1	1	1	0	1	1	1	1	1	1	1	1	1	1	0.933333	3	140	74	1	1	28.7	0.0666667	10	72	2
3	2	47.5	55	1	1	1	1	1	0	1	0	1	1	1	1	1	0	1	0	1	1	0.733333	1	0	1	1	0	0	1	0	1	0	1	1	1	1	1	0.666667	3	125	66	0	0	36.2	-0.0666667	5	62	2
3	1	67	63	2	1	3	0	1	1	1	0	1	1	1	1	1	1	1	0	1	1	0.8	1	0	0	1	0	1	1	0	1	1	1	1	1	0	0	0.6	2	113	69	0	0	27.5	-0.2	2	42	2
2	1	92.3	54	2	2	4	1	1	1	1	0	1	1	1	1	1	1	1	1	1	1	0.933333	1	1	1	1	0	1	1	1	0	0	1	1	1	1	1	0.8	1	111	75	0	1	32.9	-0.133333	4	40	2
1	2	70.4	75	2	3	1	0	0	1	0	0	0	1	1	0	0	0	0	0	1	1	0.333333	1	1	1	1	0	1	1	0	1	0	0	1	1	1	1	0.733333	2	168	92	0	0	29.8	0.4	2	67	2
0	2	66.9	63	1	1	1	1	1	1	1	0	1	1	1	0	0	0	1	0	1	1	0.666667	1	1	1	1	0	1	0	1	1	1	0	1	1	0	1	0.733333	2	163	86	1	0	29.7	0.0666667	7	105	2
3	1	47.6	52	1	1	4	1	1	1	1	0	1	1	1	0	0	1	1	1	1	1	0.8	1	1	1	1	0	1	1	1	1	1	0	1	1	0	1	0.8	3	150	89	0	0	24.7	0	2	73	2
3	2	66.9	57	1	1	1	0	1	1	1	0	1	1	1	1	0	0	1	1	1	1	0.733333	1	1	1	1	0	1	0	1	1	0	0	1	1	1	1	0.733333	2	163	86	1	1	29.7	0	5	67	2
2	1	47.6	61	1	1	4	1	1	1	1	0	1	1	1	0	0	0	1	1	1	1	0.733333	1	1	1	1	0	1	1	1	0	1	0	1	1	1	1	0.8	3	150	89	0	0	24.7	0.0666667	9	47	2
